# Supplementary material for: The complete mitochondrial genome of parasitic nematode Camallanus cotti: extreme discontinuity in the rate of mitogenomic architecture evolution within the Chromadorea class
Source: BMC Genomics. 2017 Nov 2;18:840. doi: 10.1186/s12864-017-4237-x (PMC5669012; doi:10.1186/s12864-017-4237-x)
Supplement: Supplementary file 2 — Statistics and gene features of Spirurida mitogenomes. Worksheet A lists all the species, GenBank accession numbers, genome sizes in bp, base composition and skew. Worksheet B lists gene sizes for all species, and their corresponding (putative) start and terminal codons. Species are represented by acronyms of their binomial scientific names. (XLSX 18 kb) [file 12864_2017_4237_MOESM2_ESM.xlsx]

## Sheet: A
Additional file 2. Statistics and gene features of Spirurida mitogenomes.
Worksheet A lists all the species, GenBank accession numbers, genome sizes in bp, base composition and skew.
Worksheet B lists gene sizes for all species, and their corresponding (putative) start and terminal codons. Species are represented by acronyms of their binomial scientific names.
Species	GeneBank accesion no.	Full length (bp)	A (%)	T (%)	C (%)	G (%)	A+T (%)	G+C (%)	AT skew	GC skew
Acanthocheilonema viteae	NC_016197	13724	19.6	54	7.2	19.3	73.6	26.5	-0.468	0.456
Brugia malayi	NC_004298	13657	21.6	53.9	7.7	16.8	75.5	24.5	-0.428	0.371
Camallanus cotti	this study	17901	19.8	51	7.9	21.4	70.8	29.3	-0.441	0.463
Chandlerella quiscali	NC_014486	13757	23	54.6	6.4	15.9	77.6	22.3	-0.407	0.426
Dirofilaria immitis	NC_005305	13814	19.3	54.9	6.6	19.3	74.2	25.9	-0.481	0.492
Dirofilaria repens	NC_029975	13675	19.1	56.9	6.5	17.4	76	23.9	-0.498	0.454
Dirofilaria sp. 'hongkongensis'	NC_031365	13680	19.7	56.6	6.8	16.9	76.3	23.7	-0.484	0.428
Dracunculus medinensis	NC_016019	14628	20.1	52.6	6.5	20.7	72.7	27.2	-0.447	0.521
Gnathostoma doloresi	NC_032073	13809	25	45.5	7.7	21.7	70.5	29.4	-0.291	0.474
Gnathostoma nipponicum	NC_034239	14093	26.8	47.7	7.1	18.4	74.5	25.5	-0.281	0.441
Gnathostoma spinigerum	NC_027726	14079	23.7	47.4	7.4	21.5	71.1	28.9	-0.333	0.486
Gongylonema pulchrum	NC_026687	13798	22.3	53.7	6.6	17.4	76	24	-0.413	0.448
Heliconema longissimum	NC_016127	13610	26.2	52.9	6.7	14.1	79.1	20.8	-0.337	0.354
Limulus polyphemus	NC_003057	14985	37.5	30.1	22.7	9.7	67.6	32.4	0.111	-0.399
Loa loa	NC_016199	13590	20.8	54.8	6.7	17.7	75.6	24.4	-0.45	0.449
Onchocerca flexuosa	NC_016172	13672	20.3	53.9	7.2	18.6	74.2	25.8	-0.453	0.44
Onchocerca ochengi	NC_031891	13744	19	54.2	6.7	20.1	73.2	26.8	-0.482	0.503
Onchocerca volvulus	NC_001861	13747	19.3	54	6.9	19.8	73.3	26.7	-0.475	0.486
Philometroides sanguineus	NC_024931	14378	28.9	43.8	7.6	19.7	72.7	27.3	-0.206	0.442
Setaria digitata	NC_014282	13839	19.4	55.7	6.7	18.1	75.1	24.8	-0.483	0.459
Spirocerca lupi	NC_021135	13780	21.9	51.8	6.9	19.4	73.7	26.3	-0.406	0.477
Thelazia callipaeda	NC_018363	13668	22.4	52.2	7	18.4	74.6	25.4	-0.4	0.449
Trichinella spiralis	NC_002681	16706	40.5	26.5	23	9.7	67	32.7	0.209	-0.405
Wuchereria bancrofti	NC_016186	13636	20.5	54.1	7.4	18	74.6	25.4	-0.449	0.42

## Sheet: B
Gene	Species
	C_c	A_v	B_m	O_v	D_i	W_b	L_l	D_r	O_o	S_d	G_s	T_c	G_d	G_n	S_l	D_m	P_s	O_f	G_p	H_l	C_q	D_s	L_p	T_s
Length of PCGs (bp)
atp6	667	585	582	585	576	582	582	576	585	582	579	582	513	510	585	576	696	585	565	579	564	576	675	831
cox1	1554	1645	1647	1647	1647	1647	1645	1647	1647	1647	1572	1647	1566	1572	1650	1579	1554	1647	1653	1593	1635	1647	1536	1545
cox2	676	699	699	699	697	699	699	697	699	699	688	705	693	690	705	693	717	699	691	696	699	697	685	678
cox3	762	780	780	780	780	780	780	780	780	780	768	783	765	768	783	766	766	780	774	777	780	780	784	774
cytb	1078	1084	1087	1083	1081	1087	1087	1081	1083	1081	1074	1083	1071	1069	1083	1102	1102	1089	1065	1087	1081	1081	1132	1116
nad1	876	877	877	900	898	903	874	877	877	900	873	900	873	873	909	877	858	898	871	868	907	877	933	900
nad2	832	849	844	852	855	844	843	855	849	855	833	861	832	834	849	828	789	855	831	849	846	855	1017	888
nad3	334	337	339	339	337	337	337	337	324	340	336	336	336	336	336	336	327	337	340	327	339	337	345	351
nad4	1233	1230	1230	1233	1230	1230	1230	1230	1233	1230	1225	1233	1224	1212	1230	1228	1213	1233	1224	1227	1230	1230	1338	1236
nad4L	234	238	240	243	243	243	238	237	243	241	228	237	228	228	228	246	219	238	228	234	246	237	300	246
nad5	1584	1596	1596	1596	1596	1596	1596	1593	1596	1596	1585	1593	1585	1584	1593	1582	1551	1596	1582	1590	1594	1593	1714	1557
nad6	471	456	453	450	453	453	456	462	450	450	438	459	438	438	459	438	438	450	432	438	450	450	462	471
Length of rRNA genes (bp)
rrnL	938	963	978	972	968	977	961	960	971	971	942	966	939	947	988	957	948	969	965	973	962	963	1296	947
rrnS	714	681	672	684	687	675	674	658	682	672	674	666	679	675	686	708	729	683	681	682	674	657	799	688
Putative start codon
atp6	TTG	ATT	ATT	ATT	TTG	ATT	ATT	ATT	ATT	TTT	ATT	ATT	ATA	ATA	ATT	ATT	TTG	ATT	TTG	ATT	ATT	ATT	ATG	ATT
cox1	TTG	GTT	ATT	ATT	ATT	ATT	GTT	ATT	ATT	ATT	ATA	ATT	TTT	ATA	ATG	TTG	ATT	ATT	ATG	ATT	TTG	ATT	TTA	ATG
cox2	TTG	ATT	ATT	ATT	ATT	ATT	ATT	ATT	ATT	ATT	TTG	ATA	GTT	TTG	ATG	TTG	ATT	ATT	ATG	ATT	ATT	ATT	ATG	ATG
cox3	ATT	ATT	ATT	ATT	ATT	ATT	ATT	ATT	ATT	ATA	TTG	ATA	TTG	TTG	ATA	TTG	ATA	ATT	TTG	ATT	ATT	ATT	ATG	ATG
cytb	GTT	TTG	ATT	ATT	GTT	ATT	ATT	ATT	ATT	GTT	ATA	ATT	ATT	TTG	ATT	GTG	ATT	ATT	ATT	ATT	ATT	ATT	ATG	ATG
nad1	TTG	TTG	TTG	TTG	TTG	TTG	TTG	TTG	TTG	TTG	TTG	TTG	TTG	TTG	TTG	ATC	TTG	TTG	TTG	TTG	TTG	TTG	TTG	ATA
nad2	ATT	TTG	TTA	ATT	ATT	TTA	TTG	ATT	TTG	TTT	ATA	TTG	ATG	ATG	ATG	TTG	TTG	ATT	ATT	TTG	ATT	ATT	ATC	ATT
nad3	TTG	CTT	CTT	CTT	CTT	CTT	CTT	CTT	ATT	TTT	TTG	TTG	TTG	TTG	TTG	TTG	TTG	CCT	GTG	ATA	CTT	CTT	ATT	ATT
nad4	GTT	ATG	TTG	TTG	TTG	TTG	TTG	TTG	TTG	ATG	TTG	TTG	GTT	TTG	TTG	ATT	TTG	TTG	GTT	ATA	TTG	TTG	ATG	ATG
nad4L	TTG	GTA	GTA	TTG	GTA	GTA	GTA	TTG	TTG	TTG	TTG	TTG	TTG	TTG	ATG	GTG	ATT	TTA	TTG	ATA	GTT	TTG	ATG	ATT
nad5	TTG	TTT	TTT	TTG	TTG	TTT	TTT	TTG	TTG	TTT	TTG	TTG	ATT	ATT	TTG	TTG	TTG	TTA	TTG	ATT	TTT	TTG	TTG	ATT
nad6	TTG	TTG	TAT	ATT	TAT	TGT	TTG	TTG	ATT	TTG	TTG	TTG	TTG	TTG	TTG	TTG	TTG	ATT	ATT	ATA	TTG	TTT	ATC	ATA
Putative terminal codon
atp6	T	TAA	TAG	TAG	TAA	TAG	TAA	TAG	TAG	TAG	TAG	TAG	TAG	TAG	TAA	TAA	TAA	TAA	T	TAG	TAG	TAG	TAA	TAA
cox1	TAG	T	TAG	TAG	TAG	TAA	T	TAA	TAA	TAG	TAG	TAA	TAG	TAA	TAA	T	TAA	TAA	TAA	TAA	TAA	TAA	TAA	TAA
cox2	T	TAA	TAA	TAA	T	TAA	TAA	T	TAA	TAG	T	TAG	TAG	TAG	TAG	TAA	TAG	TAA	T	TAA	TAA	T	T	TAA
cox3	TAA	TAA	TAA	TAA	TAA	TAA	TAA	TAA	TAA	TAA	TAG	TAA	TAG	TAA	TAA	T	T	TAG	TAA	TAA	TAA	TAA	T	TAG
cytb	T	T	T	TAA	T	T	T	T	TAA	T	TAG	TAA	TAA	T	TAA	T	T	TAA	TAA	T	T	T	T	TAG
nad1	TAA	T	T	TAG	T	TAA	T	T	T	TAA	TAA	TAA	TAA	TAA	TAA	T	TAA	T	T	T	T	T	TAA	TAA
nad2	T	TAG	T	TAG	TAG	T	TAA	TAA	TAG	TAG	TA	TAA	T	TAA	TAG	TAG	TAA	TAG	TAG	TAA	TAG	TAG	TAA	TAG
nad3	T	T	TAG	TAG	T	T	T	T	TAG	T	TAA	TAG	TAA	TAG	TAA	TAG	TAA	T	T	TAG	TAG	T	TAA	TAA
nad4	TAG	TAA	TAA	TAA	TAG	TAA	TAG	TAA	TAA	TAA	T	TAG	TAA	TAG	TAG	T	T	TAG	TAA	TAA	TAA	TAG	TAG	TAG
nad4L	TAG	T	TAA	TAA	TAA	TAA	T	TAA	TAA	T	TAG	TAA	TAG	TAG	TAG	TAG	TAA	T	TAA	TAA	TAA	TAA	TAG	TAG
nad5	TAG	TAG	TAG	TAG	TAG	TAG	TAG	TAG	TAG	TAG	T	TAG	T	TAG	TAG	T	TAG	TAA	T	TAG	T	TAG	T	TAG
nad6	TAA	TAG	TAA	TAG	TAG	TAA	TAG	TAA	TAG	TAA	TAG	TAA	TAA	TAA	TAA	TAA	TAG	TAA	TAA	TAA	TAG	TAG	TAA	TAA
The complete mitochondrial genome of parasitic nematode Camallanus cotti: extreme discontinuity in the rate of mitogenomic architecture evolution within the Chromadorea class.
Hong Zou, Ivan Jakovlić, Rong Chen, Dong Zhang, Jin Zhang, Wen-Xiang Li *, Gui-Tang Wang. BMC Genomics 2017. *Corresponding author: liwx@ihb.ac.cn (WXL)
